# Supplementary material for: Influence of Single Dose Enrofloxacin Injection on Development of Fluoroquinolone Resistance in Campylobacter jejuni in Calves
Source: Antibiotics (Basel). 2022 Oct 13;11(10):1407. doi: 10.3390/antibiotics11101407 (PMC9598087; doi:10.3390/antibiotics11101407)
Supplement: Supplementary file 1 [file antibiotics-11-01407-s001.zip]

Archive with 1 entries (1 files):
- antibiotics-1943849-supplementary.pdf
